# Supplementary material for: Genetic variation in the 3′-UTR of CYP1A2, CYP2B6, CYP2D6, CYP3A4, NR1I2, and UGT2B7: potential effects on regulation by microRNA and pharmacogenomics relevance
Source: Front Genet. 2014 Jun 4;5:167. doi: 10.3389/fgene.2014.00167 (PMC4044583; doi:10.3389/fgene.2014.00167)
Supplement: Supplementary file 1 [file DataSheet1.ZIP]

Archive with 3 entries (3 files):
- 80478_Dandara_Data_Sheet_1.DOCX
- 80478_Dandara_Data_Sheet_2.DOCX
- 80478_Dandara_Data_Sheet_3.DOCX
